# Supplementary material for: Operational utility of the reverse-transcription recombinase polymerase amplification for detection of dengue virus
Source: BMC Infect Dis. 2018 Apr 11;18:169. doi: 10.1186/s12879-018-3065-1 (PMC5896040; doi:10.1186/s12879-018-3065-1)
Supplement: Supplementary file 2 — Table S2. Data on RT-RPA amplification. (XLSX 10 kb) [file 12879_2018_3065_MOESM2_ESM.xlsx]

## Sheet: Sheet3
					Data on RT-RPA Amplication
Sample	Participant
	1		2		3		4		5		6		7		8		9		10		11		12		13		14		15		16		17		18		19
	Test	Ref	Test	Ref	Test	Ref	Test	Ref	Test	Ref	Test	Ref	Test	Ref	Test	Ref	Test	Ref	Test	Ref	Test	Ref	Test	Ref	Test	Ref	Test	Ref	Test	Ref	Test	Ref	Test	Ref	Test	Ref	Test	Ref
Sample 1	+	-	+	+	+	+	+	+	+	+	+	+	+	+	+	+	-	+	+	+	-	-	+	+	-	+	+	+	-	-	-	-	+	+	+	+	+	+
Sample 2	+	+	-	-	+	+	+	+	+	+	+	+	-	-	-	+	+	-	+	+	-	-	+	+	+	+	-	+	+	+	-	-	+	+	-	-	+	+
Sample 3	+	+	+	+	-	-	-	-	+	-	+	+	-	+	-	-	+	+	+	+	+	+	+	+	-	-	-	-	+	+	-	+	-	-	-	+	+	+
Sample 4	+	+	-	-	+	+	+	+	+	+	+	+	+	+	+	+	-	-	+	+	Failed	+	+	+	+	+	-	-	+	+	-	+	-	-	-	-	+	+
Sample 5	+	+	+	+	+	+	+	-	+	+	+	+	+	+	+	+	-	-	-	-	-	-	+	+	-	-	+	+	+	+	-	+	-	-	+	+	+	+
Sample 6	-	-	+	+	+	+	+	+	+	+	+	+	-	-	+	+	+	+	+	+	+	-	+	+	+	+	-	-	-	-	-	-	+	+	+	+	-	-
Sample 7	+	+	+	+	+	+	-	-	-	-	+	+	-	-	-	-	+	+	-	-	Failed	-	-	-	-	-	-	-	-	-	-	-	-	-	+	+	+	+
Sample 8	+	+	+	+	+	+	-	-	+	-	+	+	+	+	-	-	-	-	-	-	-	-	+	+	+	+	+	+	-	-	+	+	+	-	+	+	+	+
	+	Positive
	-	Negative
