# Supplementary material for: Operational utility of the reverse-transcription recombinase polymerase amplification for detection of dengue virus
Source: BMC Infect Dis. 2018 Apr 11;18:169. doi: 10.1186/s12879-018-3065-1 (PMC5896040; doi:10.1186/s12879-018-3065-1)
Supplement: Supplementary file 3 — Table S3. Data on user satisfaction in performing the one step RT-RPA. (XLSX 9 kb) [file 12879_2018_3065_MOESM3_ESM.xlsx]

## Sheet: Sheet1
Data on User Satisfaction in performing the one step RTRPA
	Participants
	1	2	3	4	5	6	7	8	9	10	11	12	13	14	15	16	17	18	19
User satisfaction in performing the one-step RT-RPA
1. Ease to perform the RT-RA	7	6	6	7	7	6	7	6	6	6	7	6	6	7	5	7	6	7	6
2. Time to complete the RT-RPA	7	6	5	7	7	5	7	6	7	6	6	6	6	6	5	7	6	7	7
3. Satisfaction of instruction	6	6	6	6	7	6	5	6	6	5	7	3	6	6	6	7	6	7	7
The user satisfaction for each category was rated by a scale of 1 to 7 (strongly disagree to strongly agree).
